# Supplementary material for: Risk assessment of land subsidence based on GIS in the Yongqiao area, Suzhou City, China
Source: Sci Rep. 2024 May 18;14:11377. doi: 10.1038/s41598-024-62108-w (PMC11102451; doi:10.1038/s41598-024-62108-w)
Supplement: Supplementary file 1 — Supplementary Information. [file 41598_2024_62108_MOESM1_ESM.zip]

Archive with 43 entries (42 files):
- data/
- data/Hazard_zoning_diagram_of_land_subsidence.dbf
- data/Hazard_zoning_diagram_of_land_subsidence.prj
- data/Hazard_zoning_diagram_of_land_subsidence.sbn
- data/Hazard_zoning_diagram_of_land_subsidence.sbx
- data/Hazard_zoning_diagram_of_land_subsidence.shp
- data/Hazard_zoning_diagram_of_land_subsidence.shp.xml
- data/Hazard_zoning_diagram_of_land_subsidence.shx
- data/Prevention_and_control_zoning_of_land_subsidence.dbf
- data/Prevention_and_control_zoning_of_land_subsidence.prj
- data/Prevention_and_control_zoning_of_land_subsidence.sbn
- data/Prevention_and_control_zoning_of_land_subsidence.sbx
- data/Prevention_and_control_zoning_of_land_subsidence.shp
- data/Prevention_and_control_zoning_of_land_subsidence.shp.xml
- data/Prevention_and_control_zoning_of_land_subsidence.shx
- data/Risk_zoning_map_of_land_subsidence.dbf
- data/Risk_zoning_map_of_land_subsidence.prj
- data/Risk_zoning_map_of_land_subsidence.sbn
- data/Risk_zoning_map_of_land_subsidence.sbx
- data/Risk_zoning_map_of_land_subsidence.shp
- data/Risk_zoning_map_of_land_subsidence.shp.xml
- data/Risk_zoning_map_of_land_subsidence.shx
- data/Vulnerability_zoning_diagram_of_land_subsidence.dbf
- data/Vulnerability_zoning_diagram_of_land_subsidence.prj
- data/Vulnerability_zoning_diagram_of_land_subsidence.sbn
- data/Vulnerability_zoning_diagram_of_land_subsidence.sbx
- data/Vulnerability_zoning_diagram_of_land_subsidence.shp
- data/Vulnerability_zoning_diagram_of_land_subsidence.shp.xml
- data/Vulnerability_zoning_diagram_of_land_subsidence.shx
- data/cumulative_subsidence_amount..dbf
- data/cumulative_subsidence_amount..prj
- data/cumulative_subsidence_amount..sbn
- data/cumulative_subsidence_amount..sbx
- data/cumulative_subsidence_amount..shp
- data/cumulative_subsidence_amount..shp.xml
- data/cumulative_subsidence_amount..shx
- data/subsidence_rate.dbf
- data/subsidence_rate.prj
- data/subsidence_rate.sbn
- data/subsidence_rate.sbx
- data/subsidence_rate.shp
- data/subsidence_rate.shp.xml
- data/subsidence_rate.shx
