# Supplementary material for: Risk assessment of land subsidence based on GIS in the Yongqiao area, Suzhou City, China
Source: Sci Rep. 2024 May 18;14:11377. doi: 10.1038/s41598-024-62108-w (PMC11102451; doi:10.1038/s41598-024-62108-w)
Supplement: Supplementary file 1 — Supplementary Information. [file 41598_2024_62108_MOESM1_ESM.zip › data/Hazard_zoning_diagram_of_land_subsidence.shp.xml]

<?xml version="1.0" encoding="UTF-8"?>
<metadata xml:lang="zh"><Esri><CreaDate>20240327</CreaDate><CreaTime>11224000</CreaTime><ArcGISFormat>1.0</ArcGISFormat><SyncOnce>TRUE</SyncOnce><DataProperties><lineage><Process ToolSource="c:\program files (x86)\arcgis\desktop10.8\ArcToolbox\Toolboxes\Conversion Tools.tbx\RasterToPolygon" Date="20230712" Time="093206">RasterToPolygon 危险性2（处理） F:\13-论文\危险性（预）.shp SIMPLIFY Value SINGLE_OUTER_PART #</Process><Process ToolSource="c:\program files (x86)\arcgis\desktop10.8\ArcToolbox\Toolboxes\Data Management Tools.tbx\CalculateField" Date="20240327" Time="110827">CalculateField 危险性（预） Hazard [gridcode] VB #</Process><Process ToolSource="c:\program files (x86)\arcgis\desktop10.8\ArcToolbox\Toolboxes\Data Management Tools.tbx\CalculateField" Date="20240327" Time="111301">CalculateField 危险性（预） Hazard "low hazard" VB #</Process><Process ToolSource="c:\program files (x86)\arcgis\desktop10.8\ArcToolbox\Toolboxes\Data Management Tools.tbx\CalculateField" Date="20240327" Time="111446">CalculateField 危险性（预） Hazard "Medium hazard" VB #</Process><Process ToolSource="c:\program files (x86)\arcgis\desktop10.8\ArcToolbox\Toolboxes\Data Management Tools.tbx\CalculateField" Date="20240327" Time="111947">CalculateField 危险性（预） Hazard "High hazard" VB #</Process></lineage></DataProperties></Esri></metadata>
