# Supplementary material for: Risk assessment of land subsidence based on GIS in the Yongqiao area, Suzhou City, China
Source: Sci Rep. 2024 May 18;14:11377. doi: 10.1038/s41598-024-62108-w (PMC11102451; doi:10.1038/s41598-024-62108-w)
Supplement: Supplementary file 1 — Supplementary Information. [file 41598_2024_62108_MOESM1_ESM.zip › data/Prevention_and_control_zoning_of_land_subsidence.shp.xml]

<?xml version="1.0" encoding="UTF-8"?>
<metadata xml:lang="zh"><Esri><CreaDate>20240327</CreaDate><CreaTime>10070500</CreaTime><ArcGISFormat>1.0</ArcGISFormat><SyncOnce>FALSE</SyncOnce><DataProperties><itemProps><itemName Sync="TRUE">地质防治（裁剪）</itemName><imsContentType Sync="TRUE">002</imsContentType><itemLocation><linkage Sync="TRUE">file://\\20220722-202443\F$\13-论文\地质防治（裁剪）.shp</linkage><protocol Sync="TRUE">Local Area Network</protocol></itemLocation><itemSize Sync="TRUE">0.000</itemSize></itemProps><coordRef><type Sync="TRUE">Projected</type><geogcsn Sync="TRUE">GCS_China_Geodetic_Coordinate_System_2000</geogcsn><csUnits Sync="TRUE">Linear Unit: Meter (1.000000)</csUnits><peXml Sync="TRUE">&lt;ProjectedCoordinateSystem xsi:type='typens:ProjectedCoordinateSystem' xmlns:xsi='http://www.w3.org/2001/XMLSchema-instance' xmlns:xs='http://www.w3.org/2001/XMLSchema' xmlns:typens='http://www.esri.com/schemas/ArcGIS/10.7'&gt;&lt;WKT&gt;PROJCS[&amp;quot;CGCS2000_GK_CM_117E&amp;quot;,GEOGCS[&amp;quot;GCS_China_Geodetic_Coordinate_System_2000&amp;quot;,DATUM[&amp;quot;D_China_2000&amp;quot;,SPHEROID[&amp;quot;CGCS2000&amp;quot;,6378137.0,298.257222101]],PRIMEM[&amp;quot;Greenwich&amp;quot;,0.0],UNIT[&amp;quot;Degree&amp;quot;,0.0174532925199433]],PROJECTION[&amp;quot;Gauss_Kruger&amp;quot;],PARAMETER[&amp;quot;False_Easting&amp;quot;,500000.0],PARAMETER[&amp;quot;False_Northing&amp;quot;,0.0],PARAMETER[&amp;quot;Central_Meridian&amp;quot;,117.0],PARAMETER[&amp;quot;Scale_Factor&amp;quot;,1.0],PARAMETER[&amp;quot;Latitude_Of_Origin&amp;quot;,0.0],UNIT[&amp;quot;Meter&amp;quot;,1.0],AUTHORITY[&amp;quot;EPSG&amp;quot;,4509]]&lt;/WKT&gt;&lt;XOrigin&gt;-5123200&lt;/XOrigin&gt;&lt;YOrigin&gt;-10002100&lt;/YOrigin&gt;&lt;XYScale&gt;450265407.00157917&lt;/XYScale&gt;&lt;ZOrigin&gt;-100000&lt;/ZOrigin&gt;&lt;ZScale&gt;10000&lt;/ZScale&gt;&lt;MOrigin&gt;-100000&lt;/MOrigin&gt;&lt;MScale&gt;10000&lt;/MScale&gt;&lt;XYTolerance&gt;0.001&lt;/XYTolerance&gt;&lt;ZTolerance&gt;0.001&lt;/ZTolerance&gt;&lt;MTolerance&gt;0.001&lt;/MTolerance&gt;&lt;HighPrecision&gt;true&lt;/HighPrecision&gt;&lt;WKID&gt;4509&lt;/WKID&gt;&lt;LatestWKID&gt;4509&lt;/LatestWKID&gt;&lt;/ProjectedCoordinateSystem&gt;</peXml><projcsn Sync="TRUE">CGCS2000_GK_CM_117E</projcsn></coordRef><lineage><Process ToolSource="c:\program files (x86)\arcgis\desktop10.2\ArcToolbox\Toolboxes\Data Management Tools.tbx\CalculateField" Date="20200317" Time="101346">CalculateField 安徽省行政区 市 Left( [XZQDM],6 ) VB #</Process><Process ToolSource="c:\program files (x86)\arcgis\desktop10.2\ArcToolbox\Toolboxes\Data Management Tools.tbx\CalculateField" Date="20200317" Time="101517">CalculateField 安徽省行政区 县区 "瑶海区" VB #</Process><Process ToolSource="c:\program files (x86)\arcgis\desktop10.2\ArcToolbox\Toolboxes\Data Management Tools.tbx\CalculateField" Date="20200317" Time="101553">CalculateField 安徽省行政区 县区 "庐阳区" VB #</Process><Process ToolSource="c:\program files (x86)\arcgis\desktop10.2\ArcToolbox\Toolboxes\Data Management Tools.tbx\CalculateField" Date="20200317" Time="101633">CalculateField 安徽省行政区 县区 "蜀山区" VB #</Process><Process ToolSource="c:\program files (x86)\arcgis\desktop10.2\ArcToolbox\Toolboxes\Data Management Tools.tbx\CalculateField" Date="20200317" Time="101746">CalculateField 安徽省行政区 县区 "包河区" VB #</Process><Process ToolSource="c:\program files (x86)\arcgis\desktop10.2\ArcToolbox\Toolboxes\Data Management Tools.tbx\CalculateField" Date="20200317" Time="101913">CalculateField 安徽省行政区 县区 "长丰县" VB #</Process><Process ToolSource="c:\program files (x86)\arcgis\desktop10.2\ArcToolbox\Toolboxes\Data Management Tools.tbx\CalculateField" Date="20200317" Time="101945">CalculateField 安徽省行政区 县区 "肥东县" VB #</Process><Process ToolSource="c:\program files (x86)\arcgis\desktop10.2\ArcToolbox\Toolboxes\Data Management Tools.tbx\CalculateField" Date="20200317" Time="102015">CalculateField 安徽省行政区 县区 "肥西县" VB #</Process><Process ToolSource="c:\program files (x86)\arcgis\desktop10.2\ArcToolbox\Toolboxes\Data Management Tools.tbx\CalculateField" Date="20200317" Time="102103">CalculateField 安徽省行政区 县区 "庐江县" VB #</Process><Process ToolSource="c:\program files (x86)\arcgis\desktop10.2\ArcToolbox\Toolboxes\Data Management Tools.tbx\CalculateField" Date="20200317" Time="102145">CalculateField 安徽省行政区 县区 "巢湖市" VB #</Process><Process ToolSource="c:\program files (x86)\arcgis\desktop10.2\ArcToolbox\Toolboxes\Data Management Tools.tbx\CalculateField" Date="20200317" Time="102227">CalculateField 安徽省行政区 县区 "镜湖区" VB #</Process><Process ToolSource="c:\program files (x86)\arcgis\desktop10.2\ArcToolbox\Toolboxes\Data Management Tools.tbx\CalculateField" Date="20200317" Time="102312">CalculateField 安徽省行政区 县区 "弋江区" VB #</Process><Process ToolSource="c:\program files (x86)\arcgis\desktop10.2\ArcToolbox\Toolboxes\Data Management Tools.tbx\CalculateField" Date="20200317" Time="102447">CalculateField 安徽省行政区 县区 "鸠江区" VB #</Process><Process ToolSource="c:\program files (x86)\arcgis\desktop10.2\ArcToolbox\Toolboxes\Data Management Tools.tbx\CalculateField" Date="20200317" Time="102522">CalculateField 安徽省行政区 县区 "三山区" VB #</Process><Process ToolSource="c:\program files (x86)\arcgis\desktop10.2\ArcToolbox\Toolboxes\Data Management Tools.tbx\CalculateField" Date="20200317" Time="102615">CalculateField 安徽省行政区 县区 "芜湖县" VB #</Process><Process ToolSource="c:\program files (x86)\arcgis\desktop10.2\ArcToolbox\Toolboxes\Data Management Tools.tbx\CalculateField" Date="20200317" Time="102644">CalculateField 安徽省行政区 县区 "繁昌县" VB #</Process><Process ToolSource="c:\program files (x86)\arcgis\desktop10.2\ArcToolbox\Toolboxes\Data Management Tools.tbx\CalculateField" Date="20200317" Time="102719">CalculateField 安徽省行政区 县区 "南陵县" VB #</Process><Process ToolSource="c:\program files (x86)\arcgis\desktop10.2\ArcToolbox\Toolboxes\Data Management Tools.tbx\CalculateField" Date="20200317" Time="102803">CalculateField 安徽省行政区 县区 "无为县" VB #</Process><Process ToolSource="c:\program files (x86)\arcgis\desktop10.2\ArcToolbox\Toolboxes\Data Management Tools.tbx\CalculateField" Date="20200317" Time="102844">CalculateField 安徽省行政区 县区 "龙子湖区" VB #</Process><Process ToolSource="c:\program files (x86)\arcgis\desktop10.2\ArcToolbox\Toolboxes\Data Management Tools.tbx\CalculateField" Date="20200317" Time="102914">CalculateField 安徽省行政区 县区 "蚌山区" VB #</Process><Process ToolSource="c:\program files (x86)\arcgis\desktop10.2\ArcToolbox\Toolboxes\Data Management Tools.tbx\CalculateField" Date="20200317" Time="103352">CalculateField 安徽省行政区 县区 "禹会区" VB #</Process><Process ToolSource="c:\program files (x86)\arcgis\desktop10.2\ArcToolbox\Toolboxes\Data Management Tools.tbx\CalculateField" Date="20200317" Time="103448">CalculateField 安徽省行政区 县区 "淮上区" VB #</Process><Process ToolSource="c:\program files (x86)\arcgis\desktop10.2\ArcToolbox\Toolboxes\Data Management Tools.tbx\CalculateField" Date="20200317" Time="103519">CalculateField 安徽省行政区 县区 "怀远县" VB #</Process><Process ToolSource="c:\program files (x86)\arcgis\desktop10.2\ArcToolbox\Toolboxes\Data Management Tools.tbx\CalculateField" Date="20200317" Time="103541">CalculateField 安徽省行政区 县区 "五河县" VB #</Process><Process ToolSource="c:\program files (x86)\arcgis\desktop10.2\ArcToolbox\Toolboxes\Data Management Tools.tbx\CalculateField" Date="20200317" Time="103608">CalculateField 安徽省行政区 县区 "固镇县" VB #</Process><Process ToolSource="c:\program files (x86)\arcgis\desktop10.2\ArcToolbox\Toolboxes\Data Management Tools.tbx\CalculateField" Date="20200317" Time="103634">CalculateField 安徽省行政区 县区 "大通区" VB #</Process><Process ToolSource="c:\program files (x86)\arcgis\desktop10.2\ArcToolbox\Toolboxes\Data Management Tools.tbx\CalculateField" Date="20200317" Time="103655">CalculateField 安徽省行政区 县区 "田家庵区" VB #</Process><Process ToolSource="c:\program files (x86)\arcgis\desktop10.2\ArcToolbox\Toolboxes\Data Management Tools.tbx\CalculateField" Date="20200317" Time="103719">CalculateField 安徽省行政区 县区 "谢家集区" VB #</Process><Process ToolSource="c:\program files (x86)\arcgis\desktop10.2\ArcToolbox\Toolboxes\Data Management Tools.tbx\CalculateField" Date="20200317" Time="103753">CalculateField 安徽省行政区 县区 "八公山区" VB #</Process><Process ToolSource="c:\program files (x86)\arcgis\desktop10.2\ArcToolbox\Toolboxes\Data Management Tools.tbx\CalculateField" Date="20200317" Time="103817">CalculateField 安徽省行政区 县区 "潘集区" VB #</Process><Process ToolSource="c:\program files (x86)\arcgis\desktop10.2\ArcToolbox\Toolboxes\Data Management Tools.tbx\CalculateField" Date="20200317" Time="103853">CalculateField 安徽省行政区 县区 "凤台县" VB #</Process><Process ToolSource="c:\program files (x86)\arcgis\desktop10.2\ArcToolbox\Toolboxes\Data Management Tools.tbx\CalculateField" Date="20200317" Time="103912">CalculateField 安徽省行政区 县区 "寿县" VB #</Process><Process ToolSource="c:\program files (x86)\arcgis\desktop10.2\ArcToolbox\Toolboxes\Data Management Tools.tbx\CalculateField" Date="20200317" Time="103955">CalculateField 安徽省行政区 县区 "花山区" VB #</Process><Process ToolSource="c:\program files (x86)\arcgis\desktop10.2\ArcToolbox\Toolboxes\Data Management Tools.tbx\CalculateField" Date="20200317" Time="104011">CalculateField 安徽省行政区 县区 "雨山区" VB #</Process><Process ToolSource="c:\program files (x86)\arcgis\desktop10.2\ArcToolbox\Toolboxes\Data Management Tools.tbx\CalculateField" Date="20200317" Time="104035">CalculateField 安徽省行政区 县区 "博望区" VB #</Process><Process ToolSource="c:\program files (x86)\arcgis\desktop10.2\ArcToolbox\Toolboxes\Data Management Tools.tbx\CalculateField" Date="20200317" Time="104102">CalculateField 安徽省行政区 县区 "当涂县" VB #</Process><Process ToolSource="c:\program files (x86)\arcgis\desktop10.2\ArcToolbox\Toolboxes\Data Management Tools.tbx\CalculateField" Date="20200317" Time="104129">CalculateField 安徽省行政区 县区 "含山县" VB #</Process><Process ToolSource="c:\program files (x86)\arcgis\desktop10.2\ArcToolbox\Toolboxes\Data Management Tools.tbx\CalculateField" Date="20200317" Time="104148">CalculateField 安徽省行政区 县区 "和县" VB #</Process><Process ToolSource="c:\program files (x86)\arcgis\desktop10.2\ArcToolbox\Toolboxes\Data Management Tools.tbx\CalculateField" Date="20200317" Time="104220">CalculateField 安徽省行政区 县区 "杜集区" VB #</Process><Process ToolSource="c:\program files (x86)\arcgis\desktop10.2\ArcToolbox\Toolboxes\Data Management Tools.tbx\CalculateField" Date="20200317" Time="104333">CalculateField 安徽省行政区 县 Left( [XZQMC],6 ) VB #</Process><Process ToolSource="c:\program files (x86)\arcgis\desktop10.2\ArcToolbox\Toolboxes\Data Management Tools.tbx\CalculateField" Date="20200317" Time="104354">CalculateField 安徽省行政区 县 Left( [XZQDM] ,6 ) VB #</Process><Process ToolSource="c:\program files (x86)\arcgis\desktop10.2\ArcToolbox\Toolboxes\Data Management Tools.tbx\CalculateField" Date="20200317" Time="104407">CalculateField 安徽省行政区 市 Left( [XZQDM] ,4 ) VB #</Process><Process ToolSource="c:\program files (x86)\arcgis\desktop10.2\ArcToolbox\Toolboxes\Data Management Tools.tbx\CalculateField" Date="20200317" Time="104538">CalculateField 安徽省行政区 地市 "合肥市" VB #</Process><Process ToolSource="c:\program files (x86)\arcgis\desktop10.2\ArcToolbox\Toolboxes\Data Management Tools.tbx\CalculateField" Date="20200317" Time="104601">CalculateField 安徽省行政区 地市 "芜湖市" VB #</Process><Process ToolSource="c:\program files (x86)\arcgis\desktop10.2\ArcToolbox\Toolboxes\Data Management Tools.tbx\CalculateField" Date="20200317" Time="104617">CalculateField 安徽省行政区 地市 "蚌埠市" VB #</Process><Process ToolSource="c:\program files (x86)\arcgis\desktop10.2\ArcToolbox\Toolboxes\Data Management Tools.tbx\CalculateField" Date="20200317" Time="104638">CalculateField 安徽省行政区 地市 "淮南市" VB #</Process><Process ToolSource="c:\program files (x86)\arcgis\desktop10.2\ArcToolbox\Toolboxes\Data Management Tools.tbx\CalculateField" Date="20200317" Time="104701">CalculateField 安徽省行政区 地市 "马鞍山市" VB #</Process><Process ToolSource="c:\program files (x86)\arcgis\desktop10.2\ArcToolbox\Toolboxes\Data Management Tools.tbx\CalculateField" Date="20200317" Time="104720">CalculateField 安徽省行政区 地市 "淮北市" VB #</Process><Process ToolSource="c:\program files (x86)\arcgis\desktop10.2\ArcToolbox\Toolboxes\Data Management Tools.tbx\CalculateField" Date="20200317" Time="104742">CalculateField 安徽省行政区 地市 "铜陵市" VB #</Process><Process ToolSource="c:\program files (x86)\arcgis\desktop10.2\ArcToolbox\Toolboxes\Data Management Tools.tbx\CalculateField" Date="20200317" Time="104827">CalculateField 安徽省行政区 地市 "安庆市" VB #</Process><Process ToolSource="c:\program files (x86)\arcgis\desktop10.2\ArcToolbox\Toolboxes\Data Management Tools.tbx\CalculateField" Date="20200317" Time="104933">CalculateField 安徽省行政区 地市 "黄山市" VB #</Process><Process ToolSource="c:\program files (x86)\arcgis\desktop10.2\ArcToolbox\Toolboxes\Data Management Tools.tbx\CalculateField" Date="20200317" Time="104950">CalculateField 安徽省行政区 地市 "滁州市" VB #</Process><Process ToolSource="c:\program files (x86)\arcgis\desktop10.2\ArcToolbox\Toolboxes\Data Management Tools.tbx\CalculateField" Date="20200317" Time="105011">CalculateField 安徽省行政区 地市 "阜阳市" VB #</Process><Process ToolSource="c:\program files (x86)\arcgis\desktop10.2\ArcToolbox\Toolboxes\Data Management Tools.tbx\CalculateField" Date="20200317" Time="105037">CalculateField 安徽省行政区 地市 "宿州市" VB #</Process><Process ToolSource="c:\program files (x86)\arcgis\desktop10.2\ArcToolbox\Toolboxes\Data Management Tools.tbx\CalculateField" Date="20200317" Time="105101">CalculateField 安徽省行政区 地市 "六安市" VB #</Process><Process ToolSource="c:\program files (x86)\arcgis\desktop10.2\ArcToolbox\Toolboxes\Data Management Tools.tbx\CalculateField" Date="20200317" Time="105123">CalculateField 安徽省行政区 地市 "亳州市" VB #</Process><Process ToolSource="c:\program files (x86)\arcgis\desktop10.2\ArcToolbox\Toolboxes\Data Management Tools.tbx\CalculateField" Date="20200317" Time="105138">CalculateField 安徽省行政区 地市 "池州市" VB #</Process><Process ToolSource="c:\program files (x86)\arcgis\desktop10.2\ArcToolbox\Toolboxes\Data Management Tools.tbx\CalculateField" Date="20200317" Time="105156">CalculateField 安徽省行政区 地市 "宣城市" VB #</Process><Process ToolSource="c:\program files (x86)\arcgis\desktop10.2\ArcToolbox\Toolboxes\Data Management Tools.tbx\CalculateField" Date="20200317" Time="105256">CalculateField 安徽省行政区 县区 "相山区" VB #</Process><Process ToolSource="c:\program files (x86)\arcgis\desktop10.2\ArcToolbox\Toolboxes\Data Management Tools.tbx\CalculateField" Date="20200317" Time="105312">CalculateField 安徽省行政区 县区 "烈山区" VB #</Process><Process ToolSource="c:\program files (x86)\arcgis\desktop10.2\ArcToolbox\Toolboxes\Data Management Tools.tbx\CalculateField" Date="20200317" Time="105340">CalculateField 安徽省行政区 县区 "濉溪县" VB #</Process><Process ToolSource="c:\program files (x86)\arcgis\desktop10.2\ArcToolbox\Toolboxes\Data Management Tools.tbx\CalculateField" Date="20200317" Time="105412">CalculateField 安徽省行政区 县区 "铜官区" VB #</Process><Process ToolSource="c:\program files (x86)\arcgis\desktop10.2\ArcToolbox\Toolboxes\Data Management Tools.tbx\CalculateField" Date="20200317" Time="105442">CalculateField 安徽省行政区 县区 "义安区" VB #</Process><Process ToolSource="c:\program files (x86)\arcgis\desktop10.2\ArcToolbox\Toolboxes\Data Management Tools.tbx\CalculateField" Date="20200317" Time="105559">CalculateField 安徽省行政区 县区 "郊区" VB #</Process><Process ToolSource="c:\program files (x86)\arcgis\desktop10.2\ArcToolbox\Toolboxes\Data Management Tools.tbx\CalculateField" Date="20200317" Time="105617">CalculateField 安徽省行政区 县区 "枞阳县" VB #</Process><Process ToolSource="c:\program files (x86)\arcgis\desktop10.2\ArcToolbox\Toolboxes\Data Management Tools.tbx\CalculateField" Date="20200317" Time="105645">CalculateField 安徽省行政区 县区 "迎江区" VB #</Process><Process ToolSource="c:\program files (x86)\arcgis\desktop10.2\ArcToolbox\Toolboxes\Data Management Tools.tbx\CalculateField" Date="20200317" Time="105702">CalculateField 安徽省行政区 县区 "大观区" VB #</Process><Process ToolSource="c:\program files (x86)\arcgis\desktop10.2\ArcToolbox\Toolboxes\Data Management Tools.tbx\CalculateField" Date="20200317" Time="105730">CalculateField 安徽省行政区 县区 "宜秀区" VB #</Process><Process ToolSource="c:\program files (x86)\arcgis\desktop10.2\ArcToolbox\Toolboxes\Data Management Tools.tbx\CalculateField" Date="20200317" Time="105756">CalculateField 安徽省行政区 县区 "怀宁县" VB #</Process><Process ToolSource="c:\program files (x86)\arcgis\desktop10.2\ArcToolbox\Toolboxes\Data Management Tools.tbx\CalculateField" Date="20200317" Time="105821">CalculateField 安徽省行政区 县区 "潜山市" VB #</Process><Process ToolSource="c:\program files (x86)\arcgis\desktop10.2\ArcToolbox\Toolboxes\Data Management Tools.tbx\CalculateField" Date="20200317" Time="105843">CalculateField 安徽省行政区 县区 "太湖县" VB #</Process><Process ToolSource="c:\program files (x86)\arcgis\desktop10.2\ArcToolbox\Toolboxes\Data Management Tools.tbx\CalculateField" Date="20200317" Time="105913">CalculateField 安徽省行政区 县区 "宿松县" VB #</Process><Process ToolSource="c:\program files (x86)\arcgis\desktop10.2\ArcToolbox\Toolboxes\Data Management Tools.tbx\CalculateField" Date="20200317" Time="105932">CalculateField 安徽省行政区 县区 "望江县" VB #</Process><Process ToolSource="c:\program files (x86)\arcgis\desktop10.2\ArcToolbox\Toolboxes\Data Management Tools.tbx\CalculateField" Date="20200317" Time="105947">CalculateField 安徽省行政区 县区 "岳西县" VB #</Process><Process ToolSource="c:\program files (x86)\arcgis\desktop10.2\ArcToolbox\Toolboxes\Data Management Tools.tbx\CalculateField" Date="20200317" Time="110034">CalculateField 安徽省行政区 县区 "桐城市" VB #</Process><Process ToolSource="c:\program files (x86)\arcgis\desktop10.2\ArcToolbox\Toolboxes\Data Management Tools.tbx\CalculateField" Date="20200317" Time="110127">CalculateField 安徽省行政区 县区 "郊区（安铜办）" VB #</Process><Process ToolSource="c:\program files (x86)\arcgis\desktop10.2\ArcToolbox\Toolboxes\Data Management Tools.tbx\CalculateField" Date="20200317" Time="110213">CalculateField 安徽省行政区 县区 "屯山区" VB #</Process><Process ToolSource="c:\program files (x86)\arcgis\desktop10.2\ArcToolbox\Toolboxes\Data Management Tools.tbx\CalculateField" Date="20200317" Time="110238">CalculateField 安徽省行政区 县区 "黄山区" VB #</Process><Process ToolSource="c:\program files (x86)\arcgis\desktop10.2\ArcToolbox\Toolboxes\Data Management Tools.tbx\CalculateField" Date="20200317" Time="110257">CalculateField 安徽省行政区 县区 "徽州区" VB #</Process><Process ToolSource="c:\program files (x86)\arcgis\desktop10.2\ArcToolbox\Toolboxes\Data Management Tools.tbx\CalculateField" Date="20200317" Time="110805">CalculateField 安徽省行政区 县区 "歙县" VB #</Process><Process ToolSource="c:\program files (x86)\arcgis\desktop10.2\ArcToolbox\Toolboxes\Data Management Tools.tbx\CalculateField" Date="20200317" Time="110832">CalculateField 安徽省行政区 县区 "休宁县" VB #</Process><Process ToolSource="c:\program files (x86)\arcgis\desktop10.2\ArcToolbox\Toolboxes\Data Management Tools.tbx\CalculateField" Date="20200317" Time="110854">CalculateField 安徽省行政区 县区 "黟县" VB #</Process><Process ToolSource="c:\program files (x86)\arcgis\desktop10.2\ArcToolbox\Toolboxes\Data Management Tools.tbx\CalculateField" Date="20200317" Time="110950">CalculateField 安徽省行政区 县区 "祁门县" VB #</Process><Process ToolSource="c:\program files (x86)\arcgis\desktop10.2\ArcToolbox\Toolboxes\Data Management Tools.tbx\CalculateField" Date="20200317" Time="111136">CalculateField 安徽省行政区 县区 "琅琊区" VB #</Process><Process ToolSource="c:\program files (x86)\arcgis\desktop10.2\ArcToolbox\Toolboxes\Data Management Tools.tbx\CalculateField" Date="20200317" Time="111207">CalculateField 安徽省行政区 县区 "南谯区" VB #</Process><Process ToolSource="c:\program files (x86)\arcgis\desktop10.2\ArcToolbox\Toolboxes\Data Management Tools.tbx\CalculateField" Date="20200317" Time="111242">CalculateField 安徽省行政区 县区 "来安县" VB #</Process><Process ToolSource="c:\program files (x86)\arcgis\desktop10.2\ArcToolbox\Toolboxes\Data Management Tools.tbx\CalculateField" Date="20200317" Time="111300">CalculateField 安徽省行政区 县区 "全椒县" VB #</Process><Process ToolSource="c:\program files (x86)\arcgis\desktop10.2\ArcToolbox\Toolboxes\Data Management Tools.tbx\CalculateField" Date="20200317" Time="111336">CalculateField 安徽省行政区 县区 "定远县" VB #</Process><Process ToolSource="c:\program files (x86)\arcgis\desktop10.2\ArcToolbox\Toolboxes\Data Management Tools.tbx\CalculateField" Date="20200317" Time="111352">CalculateField 安徽省行政区 县区 "凤阳县" VB #</Process><Process ToolSource="c:\program files (x86)\arcgis\desktop10.2\ArcToolbox\Toolboxes\Data Management Tools.tbx\CalculateField" Date="20200317" Time="111427">CalculateField 安徽省行政区 县区 "天长市" VB #</Process><Process ToolSource="c:\program files (x86)\arcgis\desktop10.2\ArcToolbox\Toolboxes\Data Management Tools.tbx\CalculateField" Date="20200317" Time="111439">CalculateField 安徽省行政区 县区 "明光市" VB #</Process><Process ToolSource="c:\program files (x86)\arcgis\desktop10.2\ArcToolbox\Toolboxes\Data Management Tools.tbx\CalculateField" Date="20200317" Time="111723">CalculateField 安徽省行政区 县区 "颍州区" VB #</Process><Process ToolSource="c:\program files (x86)\arcgis\desktop10.2\ArcToolbox\Toolboxes\Data Management Tools.tbx\CalculateField" Date="20200317" Time="111747">CalculateField 安徽省行政区 县区 "颍东区" VB #</Process><Process ToolSource="c:\program files (x86)\arcgis\desktop10.2\ArcToolbox\Toolboxes\Data Management Tools.tbx\CalculateField" Date="20200317" Time="111814">CalculateField 安徽省行政区 县区 "颍泉区" VB #</Process><Process ToolSource="c:\program files (x86)\arcgis\desktop10.2\ArcToolbox\Toolboxes\Data Management Tools.tbx\CalculateField" Date="20200317" Time="111845">CalculateField 安徽省行政区 县区 "临泉县" VB #</Process><Process ToolSource="c:\program files (x86)\arcgis\desktop10.2\ArcToolbox\Toolboxes\Data Management Tools.tbx\CalculateField" Date="20200317" Time="111912">CalculateField 安徽省行政区 县区 "太和县" VB #</Process><Process ToolSource="c:\program files (x86)\arcgis\desktop10.2\ArcToolbox\Toolboxes\Data Management Tools.tbx\CalculateField" Date="20200317" Time="111952">CalculateField 安徽省行政区 县区 "阜南县" VB #</Process><Process ToolSource="c:\program files (x86)\arcgis\desktop10.2\ArcToolbox\Toolboxes\Data Management Tools.tbx\CalculateField" Date="20200317" Time="112024">CalculateField 安徽省行政区 县区 "颍上县" VB #</Process><Process ToolSource="c:\program files (x86)\arcgis\desktop10.2\ArcToolbox\Toolboxes\Data Management Tools.tbx\CalculateField" Date="20200317" Time="112100">CalculateField 安徽省行政区 县区 "界首市" VB #</Process><Process ToolSource="c:\program files (x86)\arcgis\desktop10.2\ArcToolbox\Toolboxes\Data Management Tools.tbx\CalculateField" Date="20200317" Time="112123">CalculateField 安徽省行政区 县区 "埇桥区" VB #</Process><Process ToolSource="c:\program files (x86)\arcgis\desktop10.2\ArcToolbox\Toolboxes\Data Management Tools.tbx\CalculateField" Date="20200317" Time="112146">CalculateField 安徽省行政区 县区 "砀山县" VB #</Process><Process ToolSource="c:\program files (x86)\arcgis\desktop10.2\ArcToolbox\Toolboxes\Data Management Tools.tbx\CalculateField" Date="20200317" Time="112207">CalculateField 安徽省行政区 县区 "萧县" VB #</Process><Process ToolSource="c:\program files (x86)\arcgis\desktop10.2\ArcToolbox\Toolboxes\Data Management Tools.tbx\CalculateField" Date="20200317" Time="112235">CalculateField 安徽省行政区 县区 "灵璧县" VB #</Process><Process ToolSource="c:\program files (x86)\arcgis\desktop10.2\ArcToolbox\Toolboxes\Data Management Tools.tbx\CalculateField" Date="20200317" Time="112258">CalculateField 安徽省行政区 县区 "泗县" VB #</Process><Process ToolSource="c:\program files (x86)\arcgis\desktop10.2\ArcToolbox\Toolboxes\Data Management Tools.tbx\CalculateField" Date="20200317" Time="112336">CalculateField 安徽省行政区 县区 "金安区" VB #</Process><Process ToolSource="c:\program files (x86)\arcgis\desktop10.2\ArcToolbox\Toolboxes\Data Management Tools.tbx\CalculateField" Date="20200317" Time="112359">CalculateField 安徽省行政区 县区 "裕安区" VB #</Process><Process ToolSource="c:\program files (x86)\arcgis\desktop10.2\ArcToolbox\Toolboxes\Data Management Tools.tbx\CalculateField" Date="20200317" Time="112422">CalculateField 安徽省行政区 县区 "叶集区" VB #</Process><Process ToolSource="c:\program files (x86)\arcgis\desktop10.2\ArcToolbox\Toolboxes\Data Management Tools.tbx\CalculateField" Date="20200317" Time="112741">CalculateField 安徽省行政区 县区 "霍邱县" VB #</Process><Process ToolSource="c:\program files (x86)\arcgis\desktop10.2\ArcToolbox\Toolboxes\Data Management Tools.tbx\CalculateField" Date="20200317" Time="112804">CalculateField 安徽省行政区 县区 "舒城县" VB #</Process><Process ToolSource="c:\program files (x86)\arcgis\desktop10.2\ArcToolbox\Toolboxes\Data Management Tools.tbx\CalculateField" Date="20200317" Time="112824">CalculateField 安徽省行政区 县区 "金寨县" VB #</Process><Process ToolSource="c:\program files (x86)\arcgis\desktop10.2\ArcToolbox\Toolboxes\Data Management Tools.tbx\CalculateField" Date="20200317" Time="112846">CalculateField 安徽省行政区 县区 "霍山县" VB #</Process><Process ToolSource="c:\program files (x86)\arcgis\desktop10.2\ArcToolbox\Toolboxes\Data Management Tools.tbx\CalculateField" Date="20200317" Time="112918">CalculateField 安徽省行政区 县区 "谯城区" VB #</Process><Process ToolSource="c:\program files (x86)\arcgis\desktop10.2\ArcToolbox\Toolboxes\Data Management Tools.tbx\CalculateField" Date="20200317" Time="112939">CalculateField 安徽省行政区 县区 "涡阳县" VB #</Process><Process ToolSource="c:\program files (x86)\arcgis\desktop10.2\ArcToolbox\Toolboxes\Data Management Tools.tbx\CalculateField" Date="20200317" Time="113011">CalculateField 安徽省行政区 县区 "蒙城县" VB #</Process><Process ToolSource="c:\program files (x86)\arcgis\desktop10.2\ArcToolbox\Toolboxes\Data Management Tools.tbx\CalculateField" Date="20200317" Time="113039">CalculateField 安徽省行政区 县区 "利辛县" VB #</Process><Process ToolSource="c:\program files (x86)\arcgis\desktop10.2\ArcToolbox\Toolboxes\Data Management Tools.tbx\CalculateField" Date="20200317" Time="113137">CalculateField 安徽省行政区 县区 "贵池区" VB #</Process><Process ToolSource="c:\program files (x86)\arcgis\desktop10.2\ArcToolbox\Toolboxes\Data Management Tools.tbx\CalculateField" Date="20200317" Time="113215">CalculateField 安徽省行政区 县区 "东至县" VB #</Process><Process ToolSource="c:\program files (x86)\arcgis\desktop10.2\ArcToolbox\Toolboxes\Data Management Tools.tbx\CalculateField" Date="20200317" Time="113242">CalculateField 安徽省行政区 县区 "石台县" VB #</Process><Process ToolSource="c:\program files (x86)\arcgis\desktop10.2\ArcToolbox\Toolboxes\Data Management Tools.tbx\CalculateField" Date="20200317" Time="113306">CalculateField 安徽省行政区 县区 "青阳县" VB #</Process><Process ToolSource="c:\program files (x86)\arcgis\desktop10.2\ArcToolbox\Toolboxes\Data Management Tools.tbx\CalculateField" Date="20200317" Time="113352">CalculateField 安徽省行政区 县区 "郊区（铜山镇）" VB #</Process><Process ToolSource="c:\program files (x86)\arcgis\desktop10.2\ArcToolbox\Toolboxes\Data Management Tools.tbx\CalculateField" Date="20200317" Time="113418">CalculateField 安徽省行政区 县区 "宣州区" VB #</Process><Process ToolSource="c:\program files (x86)\arcgis\desktop10.2\ArcToolbox\Toolboxes\Data Management Tools.tbx\CalculateField" Date="20200317" Time="113434">CalculateField 安徽省行政区 县区 "郎溪县" VB #</Process><Process ToolSource="c:\program files (x86)\arcgis\desktop10.2\ArcToolbox\Toolboxes\Data Management Tools.tbx\CalculateField" Date="20200317" Time="113453">CalculateField 安徽省行政区 县区 "广德市" VB #</Process><Process ToolSource="c:\program files (x86)\arcgis\desktop10.2\ArcToolbox\Toolboxes\Data Management Tools.tbx\CalculateField" Date="20200317" Time="113512">CalculateField 安徽省行政区 县区 "泾县" VB #</Process><Process ToolSource="c:\program files (x86)\arcgis\desktop10.2\ArcToolbox\Toolboxes\Data Management Tools.tbx\CalculateField" Date="20200317" Time="113533">CalculateField 安徽省行政区 县区 "绩溪县" VB #</Process><Process ToolSource="c:\program files (x86)\arcgis\desktop10.2\ArcToolbox\Toolboxes\Data Management Tools.tbx\CalculateField" Date="20200317" Time="114424">CalculateField 安徽省行政区 县区 "旌德县" VB #</Process><Process ToolSource="c:\program files (x86)\arcgis\desktop10.2\ArcToolbox\Toolboxes\Data Management Tools.tbx\CalculateField" Date="20200317" Time="114444">CalculateField 安徽省行政区 县区 "宁国市" VB #</Process><Process ToolSource="c:\program files (x86)\arcgis\desktop10.2\ArcToolbox\Toolboxes\Data Management Tools.tbx\CalculateField" Date="20200317" Time="114800">CalculateField 安徽省行政区 地市 "铜陵市" VB #</Process><Process ToolSource="c:\program files (x86)\arcgis\desktop10.5\ArcToolbox\Toolboxes\Analysis Tools.tbx\Erase" Date="20220912" Time="081935">Erase 埇桥区界 t_4_Dissolve_Erase_Union C:\Users\dell\Documents\ArcGIS\Default.gdb\埇桥区界_Erase4 #</Process><Process ToolSource="c:\program files (x86)\arcgis\desktop10.5\ArcToolbox\Toolboxes\Analysis Tools.tbx\Union" Date="20220912" Time="081953">Union "埇桥区界_Erase4 #;t_4_Dissolve_Erase_Union #" C:\Users\dell\Documents\ArcGIS\Default.gdb\埇桥区界_Erase4_Union ALL # GAPS</Process><Process ToolSource="c:\program files (x86)\arcgis\desktop10.5\ArcToolbox\Toolboxes\Data Management Tools.tbx\Merge" Date="20230404" Time="145001">Merge 防治;防治_Erase C:\Users\Administrator\Documents\ArcGIS\Default.gdb\防治_Merge "OBJECTID_1 "OBJECTID_1" true true false 10 Long 0 10 ,First,#,防治,OBJECTID_1,-1,-1,防治_Erase,OBJECTID_1,-1,-1;FID_埇桥 "FID_埇桥" true true false 10 Long 0 10 ,First,#,防治,FID_埇桥,-1,-1,防治_Erase,FID_埇桥,-1,-1;OBJECTID "OBJECTID" true true false 10 Long 0 10 ,First,#,防治,OBJECTID,-1,-1,防治_Erase,OBJECTID,-1,-1;地市 "地市" true true false 10 Text 0 0 ,First,#,防治,地市,-1,-1,防治_Erase,地市,-1,-1;县区 "县区" true true false 10 Text 0 0 ,First,#,防治,县区,-1,-1,防治_Erase,县区,-1,-1;Shape_Leng "Shape_Leng" true true false 19 Double 0 0 ,First,#,防治,Shape_Leng,-1,-1,防治_Erase,Shape_Leng,-1,-1;FID_t_4_Di "FID_t_4_Di" true true false 10 Long 0 10 ,First,#,防治,FID_t_4_Di,-1,-1,防治_Erase,FID_t_4_Di,-1,-1;FID_t_4__1 "FID_t_4__1" true true false 10 Long 0 10 ,First,#,防治,FID_t_4__1,-1,-1,防治_Erase,FID_t_4__1,-1,-1;区划 "区划" true true false 19 Double 0 0 ,First,#,防治,区划,-1,-1,防治_Erase,区划,-1,-1;FID_高铁 "FID_高铁" true true false 10 Long 0 10 ,First,#,防治,FID_高铁,-1,-1,防治_Erase,FID_高铁,-1,-1;Id "Id" true true false 10 Long 0 10 ,First,#,防治,Id,-1,-1,防治_Erase,Id,-1,-1;BUFF_DIST "BUFF_DIST" true true false 19 Double 0 0 ,First,#,防治,BUFF_DIST,-1,-1,防治_Erase,BUFF_DIST,-1,-1;ORIG_FID "ORIG_FID" true true false 10 Long 0 10 ,First,#,防治,ORIG_FID,-1,-1,防治_Erase,ORIG_FID,-1,-1;区划_1 "区划_1" true true false 19 Double 0 0 ,First,#,防治,区划_1,-1,-1,防治_Erase,区划_1,-1,-1;FID_c3_Era "FID_c3_Era" true true false 10 Long 0 10 ,First,#,防治,FID_c3_Era,-1,-1,防治_Erase,FID_c3_Era,-1,-1;区划_12 "区划_12" true true false 19 Double 0 0 ,First,#,防治,区划_12,-1,-1,防治_Erase,区划_12,-1,-1;FID_c4_Dis "FID_c4_Dis" true true false 10 Long 0 10 ,First,#,防治,FID_c4_Dis,-1,-1,防治_Erase,FID_c4_Dis,-1,-1;区划_12_ "区划_12_" true true false 19 Double 0 0 ,First,#,防治,区划_12_,-1,-1,防治_Erase,区划_12_,-1,-1;FID_天然 "FID_天然" true true false 10 Long 0 10 ,First,#,防治,FID_天然,-1,-1,防治_Erase,FID_天然,-1,-1;区划_121 "区划_121" true true false 19 Double 0 0 ,First,#,防治,区划_121,-1,-1,防治_Erase,区划_121,-1,-1;Shape_Le_1 "Shape_Le_1" true true false 19 Double 0 0 ,First,#,防治,Shape_Le_1,-1,-1,防治_Erase,Shape_Le_1,-1,-1;Shape_Area "Shape_Area" true true false 19 Double 0 0 ,First,#,防治,Shape_Area,-1,-1,防治_Erase,Shape_Area,-1,-1;Shape_Length "Shape_Length" false true true 8 Double 0 0 ,First,#,防治_Erase,Shape_Length,-1,-1"</Process><Process ToolSource="c:\program files (x86)\arcgis\desktop10.5\ArcToolbox\Toolboxes\Data Management Tools.tbx\CalculateField" Date="20230404" Time="145915">CalculateField 防治_Merge 防治 "一般" VB #</Process><Process ToolSource="c:\program files (x86)\arcgis\desktop10.5\ArcToolbox\Toolboxes\Data Management Tools.tbx\CalculateField" Date="20230404" Time="150231">CalculateField 防治_Merge 类型 "一般" VB #</Process><Process ToolSource="c:\program files (x86)\arcgis\desktop10.5\ArcToolbox\Toolboxes\Analysis Tools.tbx\Erase" Date="20230404" Time="150800">Erase 地质灾害防治区划 废弃采场范围 C:\Users\Administrator\Documents\ArcGIS\Default.gdb\地质灾害防治区划_Erase #</Process><Process ToolSource="c:\program files (x86)\arcgis\desktop10.5\ArcToolbox\Toolboxes\Analysis Tools.tbx\Erase" Date="20230404" Time="150825">Erase 地质灾害防治区划_Erase 采空塌陷 C:\Users\Administrator\Documents\ArcGIS\Default.gdb\地质灾害防治区划_Erase_Erase #</Process><Process ToolSource="c:\program files (x86)\arcgis\desktop10.5\ArcToolbox\Toolboxes\Data Management Tools.tbx\Merge" Date="20230404" Time="150924">Merge 地质灾害防治区划_Erase_Erase;废弃采场范围;采空塌陷 C:\Users\Administrator\Documents\ArcGIS\Default.gdb\地质灾害防治区划_Erase_Erase_Merge "OBJECTID_1 "OBJECTID_1" true true false 4 Long 0 0 ,First,#,地质灾害防治区划_Erase_Erase,OBJECTID_1,-1,-1,采空塌陷,OBJECTID_1,-1,-1;区划_121 "区划_121" true true false 8 Double 0 0 ,First,#,地质灾害防治区划_Erase_Erase,区划_121,-1,-1;Shape_Leng "Shape_Leng" true true false 8 Double 0 0 ,First,#,地质灾害防治区划_Erase_Erase,Shape_Leng,-1,-1,采空塌陷,Shape_Leng,-1,-1;类型 "类型" true true false 50 Text 0 0 ,First,#,地质灾害防治区划_Erase_Erase,类型,-1,-1,采空塌陷,类型,-1,-1;防治 "防治" true true false 50 Text 0 0 ,First,#,地质灾害防治区划_Erase_Erase,防治,-1,-1;Shape_Length "Shape_Length" false true true 8 Double 0 0 ,First,#,地质灾害防治区划_Erase_Erase,Shape_Length,-1,-1;Shape_Area "Shape_Area" false true true 8 Double 0 0 ,First,#,地质灾害防治区划_Erase_Erase,Shape_Area,-1,-1,采空塌陷,Shape_Area,-1,-1;Id "Id" true true false 6 Long 0 6 ,First,#,废弃采场范围,Id,-1,-1;面积 "面积" true true false 13 Float 0 0 ,First,#,废弃采场范围,面积,-1,-1;危险性 "危险性" true true false 5 Long 0 5 ,First,#,废弃采场范围,危险性,-1,-1,采空塌陷,危险性,-1,-1;Shape_Le_1 "Shape_Le_1" true true false 19 Double 0 0 ,First,#,采空塌陷,Shape_Le_1,-1,-1"</Process><Process ToolSource="c:\program files (x86)\arcgis\desktop10.5\ArcToolbox\Toolboxes\Data Management Tools.tbx\CalculateField" Date="20230404" Time="151012">CalculateField 地质灾害防治区划_Erase_Erase_Merge 类型 "废弃采场" VB #</Process><Process ToolSource="c:\program files (x86)\arcgis\desktop10.5\ArcToolbox\Toolboxes\Data Management Tools.tbx\CalculateField" Date="20230404" Time="151018">CalculateField 地质灾害防治区划_Erase_Erase_Merge 防治 "废弃采场" VB #</Process><Process ToolSource="c:\program files (x86)\arcgis\desktop10.5\ArcToolbox\Toolboxes\Data Management Tools.tbx\CalculateField" Date="20230404" Time="151043">CalculateField 地质灾害防治区划_Erase_Erase_Merge 类型 "采空塌陷" VB #</Process><Process ToolSource="c:\program files (x86)\arcgis\desktop10.5\ArcToolbox\Toolboxes\Data Management Tools.tbx\CalculateField" Date="20230404" Time="151049">CalculateField 地质灾害防治区划_Erase_Erase_Merge 防治 "采空塌陷" VB #</Process><Process ToolSource="c:\program files (x86)\arcgis\desktop10.5\ArcToolbox\Toolboxes\Analysis Tools.tbx\Erase" Date="20230404" Time="151823">Erase 地质灾害防治区划（最新） 天然气_Erase1 C:\Users\Administrator\Documents\ArcGIS\Default.gdb\地质灾害防治区划（最新）_Erase #</Process><Process ToolSource="c:\program files (x86)\arcgis\desktop10.5\ArcToolbox\Toolboxes\Data Management Tools.tbx\Merge" Date="20230404" Time="151851">Merge 地质灾害防治区划（最新）_Erase;天然气_Erase1 C:\Users\Administrator\Documents\ArcGIS\Default.gdb\地质灾害防治区划（最新）_Erase_Merge "OBJECTID "OBJECTID" true true false 4 Long 0 0 ,First,#,地质灾害防治区划（最新）_Erase,OBJECTID,-1,-1,天然气_Erase1,OBJECTID,-1,-1;OBJECTID_1 "OBJECTID_1" true true false 4 Long 0 0 ,First,#,地质灾害防治区划（最新）_Erase,OBJECTID_1,-1,-1;区划_121 "区划_121" true true false 8 Double 0 0 ,First,#,地质灾害防治区划（最新）_Erase,区划_121,-1,-1;Shape_Leng "Shape_Leng" true true false 8 Double 0 0 ,First,#,地质灾害防治区划（最新）_Erase,Shape_Leng,-1,-1,天然气_Erase1,Shape_Leng,-1,-1;类型 "类型" true true false 50 Text 0 0 ,First,#,地质灾害防治区划（最新）_Erase,类型,-1,-1;防治 "防治" true true false 50 Text 0 0 ,First,#,地质灾害防治区划（最新）_Erase,防治,-1,-1;Id "Id" true true false 4 Long 0 0 ,First,#,地质灾害防治区划（最新）_Erase,Id,-1,-1,天然气_Erase1,Id,-1,-1;面积 "面积" true true false 4 Float 0 0 ,First,#,地质灾害防治区划（最新）_Erase,面积,-1,-1;危险性 "危险性" true true false 4 Long 0 0 ,First,#,地质灾害防治区划（最新）_Erase,危险性,-1,-1;Shape_Le_1 "Shape_Le_1" true true false 8 Double 0 0 ,First,#,地质灾害防治区划（最新）_Erase,Shape_Le_1,-1,-1;Shape_Le_2 "Shape_Le_2" true true false 8 Double 0 0 ,First,#,地质灾害防治区划（最新）_Erase,Shape_Le_2,-1,-1;Shape_Length "Shape_Length" false true true 8 Double 0 0 ,First,#,地质灾害防治区划（最新）_Erase,Shape_Length,-1,-1,天然气_Erase1,Shape_Length,-1,-1;Shape_Area "Shape_Area" false true true 8 Double 0 0 ,First,#,地质灾害防治区划（最新）_Erase,Shape_Area,-1,-1,天然气_Erase1,Shape_Area,-1,-1;BUFF_DIST "BUFF_DIST" true true false 8 Double 0 0 ,First,#,天然气_Erase1,BUFF_DIST,-1,-1;ORIG_FID "ORIG_FID" true true false 4 Long 0 0 ,First,#,天然气_Erase1,ORIG_FID,-1,-1"</Process><Process ToolSource="c:\program files (x86)\arcgis\desktop10.5\ArcToolbox\Toolboxes\Data Management Tools.tbx\CalculateField" Date="20230404" Time="151942">CalculateField 地质灾害防治区划（最新）_Erase_Merge 防治 "次重点" VB #</Process><Process ToolSource="c:\program files (x86)\arcgis\desktop10.5\ArcToolbox\Toolboxes\Data Management Tools.tbx\CalculateField" Date="20230404" Time="151955">CalculateField 地质灾害防治区划（最新）_Erase_Merge 类型 "天然气" VB #</Process><Process ToolSource="c:\program files (x86)\arcgis\desktop10.8\ArcToolbox\Toolboxes\Analysis Tools.tbx\Clip" Date="20230717" Time="083719">Clip 地质灾害防治区划（最新） 研究区 F:\13-论文\地质防治（裁剪）.shp #</Process><Process ToolSource="c:\program files (x86)\arcgis\desktop10.8\ArcToolbox\Toolboxes\Data Management Tools.tbx\CalculateField" Date="20240327" Time="100903">CalculateField Prevention_and_control_zoning_of_land_subsidence PCZ [防治] VB #</Process><Process ToolSource="c:\program files (x86)\arcgis\desktop10.8\ArcToolbox\Toolboxes\Data Management Tools.tbx\CalculateField" Date="20240327" Time="101048">CalculateField Prevention_and_control_zoning_of_land_subsidence PCZ "General Prevention and Control Zone" VB #</Process><Process ToolSource="c:\program files (x86)\arcgis\desktop10.8\ArcToolbox\Toolboxes\Data Management Tools.tbx\CalculateField" Date="20240327" Time="101119">CalculateField Prevention_and_control_zoning_of_land_subsidence PCZ "Secondary Prevention and Control Zone" VB #</Process><Process ToolSource="c:\program files (x86)\arcgis\desktop10.8\ArcToolbox\Toolboxes\Data Management Tools.tbx\CalculateField" Date="20240327" Time="101156">CalculateField Prevention_and_control_zoning_of_land_subsidence PCZ "Secondary Prevention and Control Zone" VB #</Process></lineage></DataProperties><SyncDate>20230717</SyncDate><SyncTime>08371600</SyncTime><ModDate>20230717</ModDate><ModTime>08371600</ModTime></Esri><dataIdInfo><envirDesc Sync="TRUE"> Version 6.2 (Build 9200) ; Esri ArcGIS 10.8.0.12790</envirDesc><dataLang><languageCode value="zho" Sync="TRUE"></languageCode><countryCode value="CHN" Sync="TRUE"></countryCode></dataLang><idCitation><resTitle Sync="TRUE">地质防治（裁剪）</resTitle><presForm><PresFormCd value="005" Sync="TRUE"></PresFormCd></presForm></idCitation><spatRpType><SpatRepTypCd value="001" Sync="TRUE"></SpatRepTypCd></spatRpType></dataIdInfo><mdLang><languageCode value="zho" Sync="TRUE"></languageCode><countryCode value="CHN" Sync="TRUE"></countryCode></mdLang><distInfo><distFormat><formatName Sync="TRUE">Shapefile</formatName></distFormat><distTranOps><transSize Sync="TRUE">0.000</transSize></distTranOps></distInfo><mdHrLv><ScopeCd value="005" Sync="TRUE"></ScopeCd></mdHrLv><mdHrLvName Sync="TRUE">dataset</mdHrLvName><refSysInfo><RefSystem><refSysID><identCode code="4509" Sync="TRUE"></identCode><idCodeSpace Sync="TRUE">EPSG</idCodeSpace><idVersion Sync="TRUE">7.9.3(10.1.0)</idVersion></refSysID></RefSystem></refSysInfo><spatRepInfo><VectSpatRep><geometObjs Name="地质防治（裁剪）"><geoObjTyp><GeoObjTypCd value="002" Sync="TRUE"></GeoObjTypCd></geoObjTyp><geoObjCnt Sync="TRUE">0</geoObjCnt></geometObjs><topLvl><TopoLevCd value="001" Sync="TRUE"></TopoLevCd></topLvl></VectSpatRep></spatRepInfo><spdoinfo><ptvctinf><esriterm Name="地质防治（裁剪）"><efeatyp Sync="TRUE">Simple</efeatyp><efeageom code="4" Sync="TRUE"></efeageom><esritopo Sync="TRUE">FALSE</esritopo><efeacnt Sync="TRUE">0</efeacnt><spindex Sync="TRUE">FALSE</spindex><linrefer Sync="TRUE">FALSE</linrefer></esriterm></ptvctinf></spdoinfo><eainfo><detailed Name="地质防治（裁剪）"><enttyp><enttypl Sync="TRUE">地质防治（裁剪）</enttypl><enttypt Sync="TRUE">Feature Class</enttypt><enttypc Sync="TRUE">0</enttypc></enttyp><attr><attrlabl Sync="TRUE">FID</attrlabl><attalias Sync="TRUE">FID</attalias><attrtype Sync="TRUE">OID</attrtype><attwidth Sync="TRUE">4</attwidth><atprecis Sync="TRUE">0</atprecis><attscale Sync="TRUE">0</attscale><attrdef Sync="TRUE">Internal feature number.</attrdef><attrdefs Sync="TRUE">Esri</attrdefs><attrdomv><udom Sync="TRUE">Sequential unique whole numbers that are automatically generated.</udom></attrdomv></attr><attr><attrlabl Sync="TRUE">OBJECTID_1</attrlabl><attalias Sync="TRUE">OBJECTID_1</attalias><attrtype Sync="TRUE">Integer</attrtype><attwidth Sync="TRUE">10</attwidth><atprecis Sync="TRUE">10</atprecis><attscale Sync="TRUE">0</attscale><attrdef Sync="TRUE">Internal feature number.</attrdef><attrdefs Sync="TRUE">Esri</attrdefs><attrdomv><udom Sync="TRUE">Sequential unique whole numbers that are automatically generated.</udom></attrdomv></attr><attr><attrlabl Sync="TRUE">Shape</attrlabl><attalias Sync="TRUE">Shape</attalias><attrtype Sync="TRUE">Geometry</attrtype><attwidth Sync="TRUE">0</attwidth><atprecis Sync="TRUE">0</atprecis><attscale Sync="TRUE">0</attscale><attrdef Sync="TRUE">Feature geometry.</attrdef><attrdefs Sync="TRUE">Esri</attrdefs><attrdomv><udom Sync="TRUE">Coordinates defining the features.</udom></attrdomv></attr><attr><attrlabl Sync="TRUE">OBJECTID</attrlabl><attalias Sync="TRUE">OBJECTID</attalias><attrtype Sync="TRUE">Integer</attrtype><attwidth Sync="TRUE">10</attwidth><atprecis Sync="TRUE">10</atprecis><attscale Sync="TRUE">0</attscale><attrdef Sync="TRUE">Internal feature number.</attrdef><attrdefs Sync="TRUE">Esri</attrdefs><attrdomv><udom Sync="TRUE">Sequential unique whole numbers that are automatically generated.</udom></attrdomv></attr><attr><attrlabl Sync="TRUE">OBJECTID_2</attrlabl><attalias Sync="TRUE">OBJECTID_2</attalias><attrtype Sync="TRUE">Integer</attrtype><attwidth Sync="TRUE">10</attwidth><atprecis Sync="TRUE">10</atprecis><attscale Sync="TRUE">0</attscale></attr><attr><attrlabl Sync="TRUE">Shape_Leng</attrlabl><attalias Sync="TRUE">Shape_Leng</attalias><attrtype Sync="TRUE">Double</attrtype><attwidth Sync="TRUE">19</attwidth><atprecis Sync="TRUE">0</atprecis><attscale Sync="TRUE">0</attscale></attr><attr><attrlabl Sync="TRUE">区划_121</attrlabl><attalias Sync="TRUE">区划_121</attalias><attrtype Sync="TRUE">Double</attrtype><attwidth Sync="TRUE">19</attwidth><atprecis Sync="TRUE">0</atprecis><attscale Sync="TRUE">0</attscale></attr><attr><attrlabl Sync="TRUE">类型</attrlabl><attalias Sync="TRUE">类型</attalias><attrtype Sync="TRUE">String</attrtype><attwidth Sync="TRUE">50</attwidth><atprecis Sync="TRUE">0</atprecis><attscale Sync="TRUE">0</attscale></attr><attr><attrlabl Sync="TRUE">防治</attrlabl><attalias Sync="TRUE">防治</attalias><attrtype Sync="TRUE">String</attrtype><attwidth Sync="TRUE">50</attwidth><atprecis Sync="TRUE">0</atprecis><attscale Sync="TRUE">0</attscale></attr><attr><attrlabl Sync="TRUE">Id</attrlabl><attalias Sync="TRUE">Id</attalias><attrtype Sync="TRUE">Integer</attrtype><attwidth Sync="TRUE">10</attwidth><atprecis Sync="TRUE">10</atprecis><attscale Sync="TRUE">0</attscale></attr><attr><attrlabl Sync="TRUE">面积</attrlabl><attalias Sync="TRUE">面积</attalias><attrtype Sync="TRUE">Single</attrtype><attwidth Sync="TRUE">13</attwidth><atprecis Sync="TRUE">0</atprecis><attscale Sync="TRUE">0</attscale></attr><attr><attrlabl Sync="TRUE">危险性</attrlabl><attalias Sync="TRUE">危险性</attalias><attrtype Sync="TRUE">Integer</attrtype><attwidth Sync="TRUE">10</attwidth><atprecis Sync="TRUE">10</atprecis><attscale Sync="TRUE">0</attscale></attr><attr><attrlabl Sync="TRUE">Shape_Le_1</attrlabl><attalias Sync="TRUE">Shape_Le_1</attalias><attrtype Sync="TRUE">Double</attrtype><attwidth Sync="TRUE">19</attwidth><atprecis Sync="TRUE">0</atprecis><attscale Sync="TRUE">0</attscale></attr><attr><attrlabl Sync="TRUE">Shape_Le_2</attrlabl><attalias Sync="TRUE">Shape_Le_2</attalias><attrtype Sync="TRUE">Double</attrtype><attwidth Sync="TRUE">19</attwidth><atprecis Sync="TRUE">0</atprecis><attscale Sync="TRUE">0</attscale></attr><attr><attrlabl Sync="TRUE">BUFF_DIST</attrlabl><attalias Sync="TRUE">BUFF_DIST</attalias><attrtype Sync="TRUE">Double</attrtype><attwidth Sync="TRUE">19</attwidth><atprecis Sync="TRUE">0</atprecis><attscale Sync="TRUE">0</attscale></attr><attr><attrlabl Sync="TRUE">ORIG_FID</attrlabl><attalias Sync="TRUE">ORIG_FID</attalias><attrtype Sync="TRUE">Integer</attrtype><attwidth Sync="TRUE">10</attwidth><atprecis Sync="TRUE">10</atprecis><attscale Sync="TRUE">0</attscale></attr><attr><attrlabl Sync="TRUE">Shape_Le_3</attrlabl><attalias Sync="TRUE">Shape_Le_3</attalias><attrtype Sync="TRUE">Double</attrtype><attwidth Sync="TRUE">19</attwidth><atprecis Sync="TRUE">0</atprecis><attscale Sync="TRUE">0</attscale></attr><attr><attrlabl Sync="TRUE">Shape_Area</attrlabl><attalias Sync="TRUE">Shape_Area</attalias><attrtype Sync="TRUE">Double</attrtype><attwidth Sync="TRUE">19</attwidth><atprecis Sync="TRUE">0</atprecis><attscale Sync="TRUE">0</attscale><attrdef Sync="TRUE">Area of feature in internal units squared.</attrdef><attrdefs Sync="TRUE">Esri</attrdefs><attrdomv><udom Sync="TRUE">Positive real numbers that are automatically generated.</udom></attrdomv></attr></detailed></eainfo><mdDateSt Sync="TRUE">20230717</mdDateSt><mdChar><CharSetCd value="004" Sync="TRUE"></CharSetCd></mdChar></metadata>
