# Supplementary material for: Risk assessment of land subsidence based on GIS in the Yongqiao area, Suzhou City, China
Source: Sci Rep. 2024 May 18;14:11377. doi: 10.1038/s41598-024-62108-w (PMC11102451; doi:10.1038/s41598-024-62108-w)
Supplement: Supplementary file 1 — Supplementary Information. [file 41598_2024_62108_MOESM1_ESM.zip › data/Risk_zoning_map_of_land_subsidence.prj]

PROJCS["CGCS2000_3_Degree_GK_Zone_39",GEOGCS["GCS_China_Geodetic_Coordinate_System_2000",DATUM["D_China_2000",SPHEROID["CGCS2000",6378137.0,298.257222101]],PRIMEM["Greenwich",0.0],UNIT["Degree",0.0174532925199433]],PROJECTION["Gauss_Kruger"],PARAMETER["False_Easting",39500000.0],PARAMETER["False_Northing",0.0],PARAMETER["Central_Meridian",117.0],PARAMETER["Scale_Factor",1.0],PARAMETER["Latitude_Of_Origin",0.0],UNIT["Meter",1.0]]
