# Supplementary material for: Risk assessment of land subsidence based on GIS in the Yongqiao area, Suzhou City, China
Source: Sci Rep. 2024 May 18;14:11377. doi: 10.1038/s41598-024-62108-w (PMC11102451; doi:10.1038/s41598-024-62108-w)
Supplement: Supplementary file 1 — Supplementary Information. [file 41598_2024_62108_MOESM1_ESM.zip › data/Vulnerability_zoning_diagram_of_land_subsidence.shp.xml]

<?xml version="1.0" encoding="UTF-8"?>
<metadata xml:lang="zh"><Esri><CreaDate>20240328</CreaDate><CreaTime>11133600</CreaTime><ArcGISFormat>1.0</ArcGISFormat><SyncOnce>TRUE</SyncOnce><DataProperties><lineage><Process ToolSource="c:\program files (x86)\arcgis\desktop10.8\ArcToolbox\Toolboxes\Conversion Tools.tbx\RasterToPolygon" Date="20230712" Time="092719">RasterToPolygon 易损性（处理） F:\13-论文\易损性（预）.shp SIMPLIFY Value SINGLE_OUTER_PART #</Process><Process ToolSource="c:\program files (x86)\arcgis\desktop10.8\ArcToolbox\Toolboxes\Data Management Tools.tbx\CalculateField" Date="20240327" Time="112807">CalculateField 易损性（预） Vulnerabil [gridcode] VB #</Process><Process ToolSource="c:\program files (x86)\arcgis\desktop10.8\ArcToolbox\Toolboxes\Data Management Tools.tbx\CalculateField" Date="20240328" Time="111119">CalculateField 易损性（预） Vulnerabil "Low vulnerability aera" VB #</Process><Process ToolSource="c:\program files (x86)\arcgis\desktop10.8\ArcToolbox\Toolboxes\Data Management Tools.tbx\CalculateField" Date="20240328" Time="111151">CalculateField 易损性（预） Vulnerabil "Medium vulnerability aera" VB #</Process><Process ToolSource="c:\program files (x86)\arcgis\desktop10.8\ArcToolbox\Toolboxes\Data Management Tools.tbx\CalculateField" Date="20240328" Time="111217">CalculateField 易损性（预） Vulnerabil "High vulnerability aera" VB #</Process><Process ToolSource="c:\program files (x86)\arcgis\desktop10.8\ArcToolbox\Toolboxes\Data Management Tools.tbx\CalculateField" Date="20240328" Time="111241">CalculateField 易损性（预） Vulnerabil "very High vulnerability aera" VB #</Process></lineage></DataProperties></Esri></metadata>
